# Supplementary material for: Usability of myfood24 Healthcare and Mathematical Diet Optimisation in Clinical Populations: A Pilot Feasibility Randomised Controlled Trial
Source: Nutrients. 2022 Apr 23;14(9):1768. doi: 10.3390/nu14091768 (PMC9101756; doi:10.3390/nu14091768)
Supplement: Supplementary file 1 [file nutrients-14-01768-s001.zip]

Archive with 1 entries (1 files):
- nutrients-1639299-supplementary.pdf
